# Supplementary material for: A bacteria-derived tail anchor localizes to peroxisomes in yeast and mammalian cells
Source: Sci Rep. 2018 Nov 6;8:16374. doi: 10.1038/s41598-018-34646-7 (PMC6219538; doi:10.1038/s41598-018-34646-7)
Supplement: Supplementary file 2 — Supplementary Dataset [file 41598_2018_34646_MOESM2_ESM.xlsx]

## Sheet: Strains
Table S1(a) - Strains used in this study
Strain	Genotype	Source	Parental Strain	Method Used
BY4741	MATa his3Δ1 leu2Δ0 met15Δ0 ura3Δ0	EUROSCARF Y00000
BY4742	MATα his3Δ1 leu2Δ0 lys2Δ0 ura3Δ0	EUROSCARF Y10000
CDD65	MATa his3∆200 leu2∆0 met15∆0 trp1∆63 ura3∆0 cyh2	(Örs et al., 2014)
CDD949	MATα his3Δ1 leu2Δ0 lys2Δ0 ura3Δ0 spf1∆::kanMX4	EUROSCARF Y10272
CDD953	MATα his3Δ1 leu2Δ0 lys2Δ0 ura3Δ0 get3∆::kanMX4	EUROSCARF Y13797
CDD974	MATα his3Δ1 leu2Δ0 lys2Δ0 ura3Δ0 pex3∆::kanMX4	EUROSCARF Y13688
CDD975	MATα his3Δ1 leu2Δ0 lys2Δ0 ura3Δ0 pex19∆::kanMX4	EUROSCARF 13762
CDD993	MATa/α his3Δ1/ his3Δ1 leu2Δ0/leu2Δ0 met15Δ0/MET15 LYS2/lys2Δ0 ura3Δ0/ura3Δ0 get3∆::kanMX4/GET3 pex30∆::hphNT1/PEX30	This study	BY4741, CDD953	Strains BY4741 and CDD953 were mated. PEX30 was disrupted with hphNT1 using primers 1006/1007 and template pRS306H (Taxis and Knop, 2006).
CDD1012	MATa/α his3Δ1/ his3Δ1 leu2Δ0/leu2Δ0 met15Δ0/MET15 LYS2/lys2Δ0 ura3Δ0/ura3Δ0 msp1∆::kanMX4/MSP1	(Keskin et al., 2017)
CDD1034	MATa his3Δ1 leu2Δ0 ura3Δ0 pex30∆::URA3	This study	CDD993	CDD993 was sporulated. A hygromycin-resistant, geneticin-sensitive, haploid isolate was selected, and the hphNT1 marker was replaced using primers 1006/1007 and template pRS306 (Sikorski and Hieter, 1989).
CDD1043	MATa/α his3Δ1/ his3Δ1 leu2Δ0/leu2Δ0 met15Δ0/met15∆ LYS2/lys2Δ0 ura3Δ0/ura3Δ0 msp1∆::kanMX4/MSP1 get3∆::hphNT1/GET3	This study	CDD1012	GET3 was disrupted with hphNT1 using primers 1051/1052 and template pRS306H (Taxis and Knop, 2006).
CDD1046	MATa/α his3Δ1/ his3Δ1 leu2Δ0/leu2Δ0 met15Δ0/MET15 LYS2/lys2Δ0 ura3Δ0/ura3Δ0 get3∆::hphNT1/GET3 pex30∆::URA3/PEX30 msp1∆::kanMX4/MSP1	This study	CDD1034, CDD1043	Strain CDD1034 was crossed to a geneticin- and hygromycin-resistant spore emerging from the sporulation of CDD1043.
CDD1140	MATa/α his3Δ1/ his3Δ1 leu2Δ0/leu2Δ0 met15Δ0/MET15 LYS2/lys2Δ0 ura3Δ0/ura3Δ0 pex15∆::kanMX4/pex15∆::kanMX4	EUROSCARF Y31735
CDD1154	MATa his3Δ1 leu2Δ0 lys2Δ0 ura3Δ0 msp1∆::kanMX4	This study	CDD1046	Sporulation of CDD1046.
CDD1171	MATa/α his3∆/his3∆ ura3∆0/ura3∆0 leu2∆0/leu2∆0 met15∆0/met15∆0 trp1∆63/trp1∆63 cyh2/cyh2 pex15∆::kanMX4/pex15∆::kanMX4 + plasmid b311 [pHIS3-sfGFP-ePTS1] + plasmid b340 [pTRP1-CYH2-mCherry-PEX15]	This study	CDD65 and CDD1140	A haploid spore obtained from CDD1140 was mated to CDD65. After random sporulation and selection on 10 mg/L cycloheximide (CHX), two pex15∆ Trp- CHX-resistant spores of opposite mating type were isolated, transformed with either plasmid b311 or plasmid b340, then mated.
CDD1182	MATa/α his3∆/his3∆ ura3∆0/ura3∆0 leu2∆0/leu2∆0 met15∆0/met15∆0 trp1∆63/trp1∆63 cyh2/cyh2 pex15∆::kanMX4/pex15∆::kanMX4 + plasmid b311 [pHIS3-sfGFP-ePTS1] + plasmid b354 [pTRP1-CYH2-PEX15(cyto)-PEX15(TA)]	This study	CDD1171	Transformation with plasmid b326, counter-selection against plasmid b340 using SMM medium lacking uracil and histidine but containing 3 mg/L CHX, transformation with plasmid b354, then selection of a clone lacking plasmid b326.
CDD1195	MATα his3Δ1 leu2Δ0 lys2Δ0 ura3Δ0 snd3∆::kanMX4	EUROSCARF Y13245
CDD1200	MATα his3Δ1 leu2Δ0 lys2Δ0 ura3Δ0 PEX14-sfGFP::SpHis5		BY4742	PEX14 was tagged with superfolder GFP using primers 1370/1371 and template pFA6a-link-yoSuperfolderGFP-SpHis5 (Lee et al., PLoS One, 2013).
CDD1201	MATα his3Δ1 leu2Δ0 lys2Δ0 ura3Δ0 PEX14-sfGFP::SpHis5 pex3∆::kanMX4	(Keskin et al., 2017)	CDD974	PEX14 was tagged with superfolder GFP using primers 1370/1371 and template pFA6a-link-yoSuperfolderGFP-SpHis5 (Lee et al., PLoS One, 2013).
CDD1202	MATα his3Δ1 leu2Δ0 lys2Δ0 ura3Δ0 PEX14-sfGFP::SpHis5 pex19∆::kanMX4	(Keskin et al., 2017)	CDD975	PEX14 was tagged with superfolder GFP using primers 1370/1371 and template pFA6a-link-yoSuperfolderGFP-SpHis5 (Lee et al., PLoS One, 2013).

## Sheet: Plasmids
Table S1(b) - Plasmids used in this study
Plasmid	Name	Construction details or source
pRS315	pARS-CEN-LEU2	(Sikorski and Hieter, 1989)
pRS316	pARS-CEN-URA3	(Sikorski and Hieter, 1989)
pHS1	pCOX4(1-21)-GFP-HIS3	(Sesaki and Jensen, 1999)
pJK59	pSEC63-GFP-URA3	(Prinz et al., 2000)
b151	pHIS3-mCherry-FIS1(TA)	The sequence encoding mCherry-Fis1(TA) insert, along with sequences allowing expression, were amplified from plasmid b109 (Keskin et al., 2017) using primers 11/12 and co-transformed with NotI-cut pRS313 (Sikorski and Hieter, 1989) into competent yeast cells.
b168	pEGFP-C1-2µ-URA3	A linear product from pEGFP-C1 (Clontech) was amplified using primers 769/770. The 2µ-URA3 region was amplified from plasmid pRS426 (Sikorski and Hieter, 1989) using primers 771/772. Both products were co-transformed into competent yeast to allow recombination.
b274	pLEU2-mCherry-ygiM(TA)	(Lutfullahoğlu-Bal et al., 2017)
b311	pHIS3-sfGFP-ePTS1	(Lutfullahoğlu-Bal et al., 2017)
b326	pURA3-PEX15(cyto)-PEX15(TA)	The PEX15 promoter and a portion of PEX15 encoding amino acids 1-331 was amplified from Saccharomyces cerevisiae genomic DNA (gDNA) using primers 1303/1306. The portion of PEX15 encoding amino acids 332-383 (TA) was amplified from yeast gDNA using primers 1304/1305. The ADH1 3'UTR was amplified using primers 775/12 and template b109 (Keskin et al., 2017). PCR products were co-transformed into a c…
b327	pURA3-PEX15(cyto)-FIS1(TA)	The PEX15 promoter and a portion of PEX15 encoding amino acids 1-331 was amplified from Saccharomyces cerevisiae gDNA using primers 1303/1306. The portion of FIS1 encoding its TA and the ADH1 3'UTR was amplified from plasmid b109 (Keskin et al., 2017) using primers 1048/12. PCR products were co-transformed into a competent yeast strain with NotI-cut pRS316.
b329	pURA3-PEX15(cyto)-ygiM(TA)	The PEX15 promoter and a portion of PEX15 encoding amino acids 1-331 was amplified from Saccharomyces cerevisiae gDNA using primers 1303/1306. The portion of ygiM encoding its TA and the ADH1 3'UTR was amplified from plasmid b274 using primers 1048/12. PCR products were co-transformed into a competent yeast strain with NotI-cut pRS316.
b330	pURA3-PEX15(cyto)-yqjD(TA)	The PEX15 promoter and a portion of PEX15 encoding amino acids 1-331 was amplified from Saccharomyces cerevisiae gDNA using primers 1303/1306. The portion of yqjD encoding its TA and the ADH1 3'UTR was amplified from plasmid b279 (Lutfullahoğlu-Bal et al., 2017) using primers 1048/12. PCR products were co-transformed into a competent yeast strain with NotI-cut pRS316.
b334	pURA3-mCherry-PEX15	The ADH1 promoter and mCherry were amplified from plasmid b109 (Keskin et al., 2017) using primers 11/1318. The PEX15 open reading frame was amplified from Saccharomyces cerevisiae gDNA using primers 1317/1322. The ADH1 3'UTR was amplified from plasmid b109 (Keskin et al., 2017) using primers 1321/12. PCR products were co-transformed into competent yeast cells with NotI-cut pRS316.
b340	pTRP1-CYH2-mCherry-PEX15	Sequence encoding mCherry-PEX15 was amplified from plasmid b334 using primers 11/12, then co-transformed into competent yeast cells along with NotI-cut pKS1 (Ryan et al., 1998).
b341	pURA3-PEX15(cyto)	The PEX15 promoter and a portion of PEX15 encoding amino acids 1-331 was amplified from Saccharomyces cerevisiae gDNA using primers 1303/1306. The ADH1 3'UTR was amplified from plasmid b252 (Keskin et al., 2017) using primers 1048/12. PCR products were co-transformed into competent yeast cells with NotI-cut pRS316.
b354	pTRP1-CYH2-PEX15(cyto)-PEX15(TA)	The PEX15(cyto)-PEX15(TA) insert was amplified using primers 11/12 from plasmid b326 and transformed into competent yeast cells with NotI-cut pKS1 (Ryan et al., 1998).
b364	pLEU2-mCherry-ePTS1	The ADH1 promoter and mCherry were amplified from plasmid b151 using primers 764/11. DNA encoding the ePTS1 sequence was amplified from plasmid b311 using primers 1048/12. PCR products were co-transformed into competent yeast cells with NotI-cut pRS315.
b365	pLEU2-mCherry-PEX15(TA)	The ADH1 promoter and mCherry were amplified from plasmid b152 (Lutfullahoğlu-Bal et al., 2017) using primers 11/764. The sequence encoding Pex15(TA) was amplified from plasmid b326 using primers 1304/12. PCR products were co-transformed into competent yeast cells with NotI-cut pRS315.
b374	pEGFP-ygiM(TA)	The sequence encoding YgiM(TA) was amplified from plasmid b274 using primers 1391/1392 and co-transformed into competent yeast cells along with BamHI-cut b168.

## Sheet: Oligonucleotides
Table S1(c) -Oligonucleotides used in this study
Name	Sequence
11	GTAAAACGACGGCCAGTGAATTG
12	CGCCAAGCTCGGAATTAACCCTCAC
764	TGTTTCCTTCTGGATCTTATCCTCTACCATCTTGTACAGCTCGTCCATGCCGCCGGTGGA
769	CCTTTTTGATAATCTCATGACCAAAATCCC
770	ATCTTCACCTAGATCCTTTTAAATTAAAAATG
771	GGGATTTTGGTCATGAGATTATCAAAAAGGTGTATTTAGAAAAATAAACAAATAGGGGTTC
772	CATTTTTAATTTAAAAGGATCTAGGTGAAGATCTGTGCGGTATTTCACACCG
775	TAAACACTTCTAAATAAGCGAATTTCTTATGATTTATGAT
1006	CTGTCTAGTTGATCCTCCGGAGTGTAAAAACTGATTTTCAAGATTGTACTGAGAGTGCAC
1007	TAGAGATTATATTATGTAAAGGTAAAAACGGGAGCGAGCACTGTGCGGTATTTCACACCG
1048	ATGGTAGAGGATAAGATCCAGAAGGAAACA
1051	AAACGTACGACAAGAACAAGAAGATCATCACATTGTAATTAGATTGTACTGAGAGTGCAC
1052	TTATATGTCGTATGTATCTATTTATGGTATTCAGGGGCTTCTGTGCGGTATTTCACACCG
1303	TGTTTCCTTCTGGATCTTATCCTCTACCATACTTCTTGTGAAATGATGCTTCAGG
1304	ATGGTAGAGGATAAGATCCAGAAGGAAACAGTGCTGAACAAAAACGGACTTCTG
1305	ATCATAAGAAATTCGCTTATTTAGAAGTGTTTATATACTCGCTAGAAGTTTTAGCAACCC
1306	GACTCACTATAGGGCGAATTGGAGCTCCACTTTTCCGTACTCTCCAAGATAAAGGGAAAG
1370	CCCTGACTGGCAAAATGGACAGGTCGAAGACTCCATCCCAGGTGACGGTGCTGGTTTA
1371	CAATTTCCGTTAAAAAACTAATTACTTACATAGAATTGCGTCGATGAATTCGAGCTCG
1391	ATCACTCTCGGCATGGACGAGCTGTACAAGATGGTAGAGGATAAGATCCAGAAGGAAACA
1392	GGTATGGCTGATTATGATCAGTTATCTAGATTAGTTCATCCAGCGATCTTTGCGTTTGCG

## Sheet: Antibodies
Table S1(d) - Antibodies used in this study
Primary Antibodies
Chicken polyclonal anti-GFP (Aves/GFP-1020): 1:10000
Rabbit monoclonal anti-TOM20 (Cell Signaling Technology/42406): 1:500
Rabbit monoclonal anti-catalase (Cell Signaling Technology/12980) 1:400
Secondary Antibodies
Anti-rabbit IgG (H+L), F(ab')2 Fragment, Alexa Fluor 555 Conjugate (Cell Signaling Technology/4413S): 1:1000
Goat anti-Chicken IgY (H+L), Alexa Fluor 488 Conjugate (Invitrogen/A-11039): 1:1000
